# Supplementary material for: Potential Role for Diet in Mediating the Association of Olfactory Dysfunction and Cognitive Decline: A Nationally Representative Study
Source: Nutrients. 2023 Sep 7;15(18):3890. doi: 10.3390/nu15183890 (PMC10538071; doi:10.3390/nu15183890)
Supplement: Supplementary file 1 [file nutrients-15-03890-s001.zip]

Archive with 1 entries (1 files):
- nutrients-2551287-supplementary.pdf
